# Supplementary material for: Multi-step screening of DNA/lipid nanoparticles and co-delivery with siRNA to enhance and prolong gene expression
Source: Nat Commun. 2022 Jul 25;13:4282. doi: 10.1038/s41467-022-31993-y (PMC9310361; doi:10.1038/s41467-022-31993-y)
Supplement: Supplementary file 2 — Chemdraw files [file 41467_2022_31993_MOESM2_ESM.zip]

Archive with 10 entries (9 files):
- Chemdraw/
- __MACOSX/._Chemdraw
- Chemdraw/.DS_Store
- __MACOSX/Chemdraw/._.DS_Store
- Chemdraw/Dlin-MC3-DMA.cdxml
- __MACOSX/Chemdraw/._Dlin-MC3-DMA.cdxml
- Chemdraw/Cholesterol.cdxml
- __MACOSX/Chemdraw/._Cholesterol.cdxml
- Chemdraw/DMG-PEG2000.cdxml
- __MACOSX/Chemdraw/._DMG-PEG2000.cdxml
