# Supplementary material for: Multi-step screening of DNA/lipid nanoparticles and co-delivery with siRNA to enhance and prolong gene expression
Source: Nat Commun. 2022 Jul 25;13:4282. doi: 10.1038/s41467-022-31993-y (PMC9310361; doi:10.1038/s41467-022-31993-y)
Supplement: Supplementary file 2 — Chemdraw files [file 41467_2022_31993_MOESM2_ESM.zip › Chemdraw/Dlin-MC3-DMA.cdxml]

<?xml version="1.0" encoding="UTF-8" ?>
<!DOCTYPE CDXML SYSTEM "http://www.cambridgesoft.com/xml/cdxml.dtd" >
<CDXML
 CreationProgram="ChemDraw 19.1.1.32"
 Name="Dlin-MC3-DMA.cdxml"
 BoundingBox="38.77 181.42 696.83 245.89"
 WindowPosition="0 0"
 WindowSize="0 0"
 FractionalWidths="yes"
 InterpretChemically="yes"
 ShowAtomQuery="yes"
 ShowAtomStereo="no"
 ShowAtomEnhancedStereo="yes"
 ShowAtomNumber="no"
 ShowResidueID="no"
 ShowBondQuery="yes"
 ShowBondRxn="yes"
 ShowBondStereo="no"
 ShowTerminalCarbonLabels="no"
 ShowNonTerminalCarbonLabels="no"
 HideImplicitHydrogens="no"
 LabelFont="21"
 LabelSize="10"
 LabelFace="96"
 CaptionFont="20"
 CaptionSize="12"
 HashSpacing="2.70"
 MarginWidth="2"
 LineWidth="1"
 BoldWidth="4"
 BondLength="30"
 BondSpacing="12"
 ChainAngle="120"
 LabelJustification="Auto"
 CaptionJustification="Left"
 AminoAcidTermini="HOH"
 ShowSequenceTermini="yes"
 ShowSequenceBonds="yes"
 ShowSequenceUnlinkedBranches="no"
 ResidueWrapCount="40"
 ResidueBlockCount="10"
 ResidueZigZag="yes"
 NumberResidueBlocks="no"
 PrintMargins="36 36 36 36"
 MacPrintInfo="000300000048004800000000024002DEFFEEFFEE025203060365052803FC000200000048004800000000024002DE000100000064000000010001010100000001270F000100010000000000000000000000000002001901900000000000400000000000000000000100000000000000000000000000000000"
 ChemPropName=""
 ChemPropFormula="Chemical Formula: "
 ChemPropExactMass="Exact Mass: "
 ChemPropMolWt="Molecular Weight: "
 ChemPropMOverZ="m/z: "
 ChemPropAnalysis="Elemental Analysis: "
 ChemPropBoilingPt="Boiling Point: "
 ChemPropMeltingPt="Melting Point: "
 ChemPropCritTemp="Critical Temp: "
 ChemPropCritPres="Critical Pres: "
 ChemPropCritVol="Critical Vol: "
 ChemPropGibbs="Gibbs Energy: "
 ChemPropLogP="Log P: "
 ChemPropMR="MR: "
 ChemPropHenry="Henry&apos;s Law: "
 ChemPropEForm="Heat of Form: "
 ChemProptPSA="tPSA: "
 ChemPropID=""
 ChemPropFragmentLabel=""
 color="0"
 bgcolor="1"
 RxnAutonumberStart="1"
 RxnAutonumberConditions="no"
 RxnAutonumberStyle="Roman"
 RxnAutonumberFormat="(#)"
><colortable>
<color r="1" g="1" b="1"/>
<color r="0" g="0" b="0"/>
<color r="1" g="0" b="0"/>
<color r="1" g="1" b="0"/>
<color r="0" g="1" b="0"/>
<color r="0" g="1" b="1"/>
<color r="0" g="0" b="1"/>
<color r="1" g="0" b="1"/>
</colortable><fonttable>
<font id="20" charset="x-mac-roman" name="Times"/>
<font id="21" charset="x-mac-roman" name="Helvetica"/>
</fonttable><page
 id="269"
 BoundingBox="0 0 1440 540"
 HeaderPosition="36"
 FooterPosition="36"
 PrintTrimMarks="yes"
 HeightPages="1"
 WidthPages="2"
><fragment
 id="151"
 BoundingBox="38.77 181.42 696.83 245.89"
 Z="150"
><n
 id="150"
 p="65 227"
 Z="149"
 Element="7"
 NumHydrogens="0"
 NeedsClean="yes"
 AS="N"
><t
 p="61.39 230.59"
 BoundingBox="62.15 223.41 67.84 230.59"
 LabelJustification="Left"
><s font="21" size="10" color="0" face="96">N</s></t></n><n
 id="152"
 p="65 197"
 Z="151"
 AS="N"
/><n
 id="154"
 p="90.98 242"
 Z="153"
 AS="N"
/><n
 id="156"
 p="39.02 242"
 Z="155"
 AS="N"
/><n
 id="158"
 p="116.96 227"
 Z="157"
 AS="N"
/><n
 id="160"
 p="142.94 242"
 Z="159"
 AS="N"
/><n
 id="162"
 p="168.92 227"
 Z="161"
 AS="N"
/><n
 id="164"
 p="194.90 242"
 Z="163"
 Element="8"
 NumHydrogens="0"
 NeedsClean="yes"
 AS="N"
><t
 p="191.01 245.68"
 BoundingBox="191.41 238.32 198.40 245.89"
 LabelJustification="Left"
><s font="21" size="10" color="0" face="96">O</s></t></n><n
 id="166"
 p="168.92 197"
 Z="165"
 Element="8"
 NumHydrogens="0"
 NeedsClean="yes"
 AS="N"
><t
 p="165.03 200.68"
 BoundingBox="165.42 193.32 172.42 200.89"
 LabelJustification="Left"
><s font="21" size="10" color="0" face="96">O</s></t></n><n
 id="168"
 p="220.88 227"
 Z="167"
 AS="N"
/><n
 id="170"
 p="246.87 242"
 Z="169"
 AS="N"
/><n
 id="172"
 p="220.88 197"
 Z="171"
 AS="N"
/><n
 id="182"
 p="246.87 182"
 Z="181"
 AS="N"
/><n
 id="188"
 p="272.85 197"
 Z="187"
 AS="N"
/><n
 id="190"
 p="272.85 227"
 Z="189"
 AS="N"
/><n
 id="192"
 p="298.83 182"
 Z="191"
 AS="N"
/><n
 id="194"
 p="324.81 197"
 Z="193"
 AS="N"
/><n
 id="196"
 p="350.79 182"
 Z="195"
 AS="N"
/><n
 id="202"
 p="376.77 197"
 Z="201"
 AS="N"
/><n
 id="204"
 p="402.75 182"
 Z="203"
 AS="N"
/><n
 id="206"
 p="428.73 197"
 Z="205"
 AS="N"
/><n
 id="208"
 p="458.73 197"
 Z="207"
 AS="N"
/><n
 id="214"
 p="484.71 182"
 Z="213"
 AS="N"
/><n
 id="216"
 p="510.69 197"
 Z="215"
 AS="N"
/><n
 id="218"
 p="540.69 197"
 Z="217"
 AS="N"
/><n
 id="220"
 p="566.67 182"
 Z="219"
 AS="N"
/><n
 id="222"
 p="592.65 197"
 Z="221"
 AS="N"
/><n
 id="224"
 p="618.63 182"
 Z="223"
 AS="N"
/><n
 id="226"
 p="644.62 197"
 Z="225"
 AS="N"
/><n
 id="228"
 p="670.60 182"
 Z="227"
 AS="N"
/><n
 id="230"
 p="298.83 242"
 Z="229"
 AS="N"
/><n
 id="232"
 p="324.81 227"
 Z="231"
 AS="N"
/><n
 id="234"
 p="350.79 242"
 Z="233"
 AS="N"
/><n
 id="236"
 p="376.77 227"
 Z="235"
 AS="N"
/><n
 id="242"
 p="402.75 242"
 Z="241"
 AS="N"
/><n
 id="244"
 p="428.73 227"
 Z="243"
 AS="N"
/><n
 id="246"
 p="454.71 242"
 Z="245"
 AS="N"
/><n
 id="248"
 p="484.71 242"
 Z="247"
 AS="N"
/><n
 id="250"
 p="510.69 227"
 Z="249"
 AS="N"
/><n
 id="252"
 p="536.67 242"
 Z="251"
 AS="N"
/><n
 id="254"
 p="566.67 242"
 Z="253"
 AS="N"
/><n
 id="258"
 p="592.65 227"
 Z="257"
 AS="N"
/><n
 id="260"
 p="618.63 242"
 Z="259"
 AS="N"
/><n
 id="262"
 p="644.62 227"
 Z="261"
 AS="N"
/><n
 id="264"
 p="670.60 242"
 Z="263"
 AS="N"
/><n
 id="266"
 p="696.58 227"
 Z="265"
 AS="N"
/><b
 id="153"
 Z="152"
 B="150"
 E="152"
 BS="N"
/><b
 id="155"
 Z="154"
 B="150"
 E="154"
 BS="N"
/><b
 id="157"
 Z="156"
 B="150"
 E="156"
 BS="N"
/><b
 id="159"
 Z="158"
 B="154"
 E="158"
 BS="N"
/><b
 id="161"
 Z="160"
 B="158"
 E="160"
 BS="N"
/><b
 id="163"
 Z="162"
 B="160"
 E="162"
 BS="N"
/><b
 id="165"
 Z="164"
 B="162"
 E="164"
 BS="N"
/><b
 id="167"
 Z="166"
 B="162"
 E="166"
 Order="2"
 BS="N"
/><b
 id="169"
 Z="168"
 B="164"
 E="168"
 BS="N"
/><b
 id="171"
 Z="170"
 B="168"
 E="170"
 BS="N"
/><b
 id="173"
 Z="172"
 B="168"
 E="172"
 BS="N"
/><b
 id="183"
 Z="182"
 B="172"
 E="182"
 BS="N"
/><b
 id="189"
 Z="188"
 B="182"
 E="188"
 BS="N"
/><b
 id="191"
 Z="190"
 B="170"
 E="190"
 BS="N"
/><b
 id="193"
 Z="192"
 B="188"
 E="192"
 BS="N"
/><b
 id="195"
 Z="194"
 B="192"
 E="194"
 BS="N"
/><b
 id="197"
 Z="196"
 B="194"
 E="196"
 BS="N"
/><b
 id="203"
 Z="202"
 B="196"
 E="202"
 BS="N"
/><b
 id="205"
 Z="204"
 B="202"
 E="204"
 BS="N"
/><b
 id="207"
 Z="206"
 B="204"
 E="206"
 BS="N"
/><b
 id="209"
 Z="208"
 B="206"
 E="208"
 Order="2"
 BS="Z"
 BondCircularOrdering="207 0 0 215"
/><b
 id="215"
 Z="214"
 B="208"
 E="214"
 BS="N"
/><b
 id="217"
 Z="216"
 B="214"
 E="216"
 BS="N"
/><b
 id="219"
 Z="218"
 B="216"
 E="218"
 Order="2"
 BS="Z"
 BondCircularOrdering="217 0 0 221"
/><b
 id="221"
 Z="220"
 B="218"
 E="220"
 BS="N"
/><b
 id="223"
 Z="222"
 B="220"
 E="222"
 BS="N"
/><b
 id="225"
 Z="224"
 B="222"
 E="224"
 BS="N"
/><b
 id="227"
 Z="226"
 B="224"
 E="226"
 BS="N"
/><b
 id="229"
 Z="228"
 B="226"
 E="228"
 BS="N"
/><b
 id="231"
 Z="230"
 B="190"
 E="230"
 BS="N"
/><b
 id="233"
 Z="232"
 B="230"
 E="232"
 BS="N"
/><b
 id="235"
 Z="234"
 B="232"
 E="234"
 BS="N"
/><b
 id="237"
 Z="236"
 B="234"
 E="236"
 BS="N"
/><b
 id="243"
 Z="242"
 B="236"
 E="242"
 BS="N"
/><b
 id="245"
 Z="244"
 B="242"
 E="244"
 BS="N"
/><b
 id="247"
 Z="246"
 B="244"
 E="246"
 BS="N"
/><b
 id="249"
 Z="248"
 B="246"
 E="248"
 Order="2"
 BS="Z"
 BondCircularOrdering="247 0 0 251"
/><b
 id="251"
 Z="250"
 B="248"
 E="250"
 BS="N"
/><b
 id="253"
 Z="252"
 B="250"
 E="252"
 BS="N"
/><b
 id="255"
 Z="254"
 B="252"
 E="254"
 Order="2"
 BS="Z"
 BondCircularOrdering="253 0 0 259"
/><b
 id="259"
 Z="258"
 B="254"
 E="258"
 BS="N"
/><b
 id="261"
 Z="260"
 B="258"
 E="260"
 BS="N"
/><b
 id="263"
 Z="262"
 B="260"
 E="262"
 BS="N"
/><b
 id="265"
 Z="264"
 B="262"
 E="264"
 BS="N"
/><b
 id="267"
 Z="266"
 B="264"
 E="266"
 BS="N"
/></fragment></page></CDXML>
