# Supplementary material for: Multi-step screening of DNA/lipid nanoparticles and co-delivery with siRNA to enhance and prolong gene expression
Source: Nat Commun. 2022 Jul 25;13:4282. doi: 10.1038/s41467-022-31993-y (PMC9310361; doi:10.1038/s41467-022-31993-y)
Supplement: Supplementary file 2 — Chemdraw files [file 41467_2022_31993_MOESM2_ESM.zip › Chemdraw/Cholesterol.cdxml]

<?xml version="1.0" encoding="UTF-8" ?>
<!DOCTYPE CDXML SYSTEM "http://www.cambridgesoft.com/xml/cdxml.dtd" >
<CDXML
 CreationProgram="ChemDraw 19.1.1.32"
 Name="Cholesterol.cdxml"
 BoundingBox="114.66 248.60 425.34 471.40"
 WindowPosition="0 0"
 WindowSize="0 0"
 FractionalWidths="yes"
 InterpretChemically="yes"
 ShowAtomQuery="yes"
 ShowAtomStereo="no"
 ShowAtomEnhancedStereo="yes"
 ShowAtomNumber="no"
 ShowResidueID="no"
 ShowBondQuery="yes"
 ShowBondRxn="yes"
 ShowBondStereo="no"
 ShowTerminalCarbonLabels="no"
 ShowNonTerminalCarbonLabels="no"
 HideImplicitHydrogens="no"
 LabelFont="21"
 LabelSize="10"
 LabelFace="96"
 CaptionFont="20"
 CaptionSize="12"
 HashSpacing="2.70"
 MarginWidth="2"
 LineWidth="1"
 BoldWidth="4"
 BondLength="30"
 BondSpacing="12"
 ChainAngle="120"
 LabelJustification="Auto"
 CaptionJustification="Left"
 AminoAcidTermini="HOH"
 ShowSequenceTermini="yes"
 ShowSequenceBonds="yes"
 ShowSequenceUnlinkedBranches="no"
 ResidueWrapCount="40"
 ResidueBlockCount="10"
 ResidueZigZag="yes"
 NumberResidueBlocks="no"
 PrintMargins="36 36 36 36"
 MacPrintInfo="00030000004800480000000002DE0240FFEEFFEE030602520367052803FC00020000004800480000000002DE0240000100000064000000010001010100000001270F000100010000000000000000000000000002001901900000000000400000000000000000000100000000000000000000000000000000"
 ChemPropName=""
 ChemPropFormula="Chemical Formula: "
 ChemPropExactMass="Exact Mass: "
 ChemPropMolWt="Molecular Weight: "
 ChemPropMOverZ="m/z: "
 ChemPropAnalysis="Elemental Analysis: "
 ChemPropBoilingPt="Boiling Point: "
 ChemPropMeltingPt="Melting Point: "
 ChemPropCritTemp="Critical Temp: "
 ChemPropCritPres="Critical Pres: "
 ChemPropCritVol="Critical Vol: "
 ChemPropGibbs="Gibbs Energy: "
 ChemPropLogP="Log P: "
 ChemPropMR="MR: "
 ChemPropHenry="Henry&apos;s Law: "
 ChemPropEForm="Heat of Form: "
 ChemProptPSA="tPSA: "
 ChemPropID=""
 ChemPropFragmentLabel=""
 color="0"
 bgcolor="1"
 RxnAutonumberStart="1"
 RxnAutonumberConditions="no"
 RxnAutonumberStyle="Roman"
 RxnAutonumberFormat="(#)"
><colortable>
<color r="1" g="1" b="1"/>
<color r="0" g="0" b="0"/>
<color r="1" g="0" b="0"/>
<color r="1" g="1" b="0"/>
<color r="0" g="1" b="0"/>
<color r="0" g="1" b="1"/>
<color r="0" g="0" b="1"/>
<color r="1" g="0" b="1"/>
</colortable><fonttable>
<font id="20" charset="x-mac-roman" name="Times"/>
<font id="21" charset="x-mac-roman" name="Helvetica"/>
</fonttable><page
 id="102"
 BoundingBox="0 0 540 720"
 HeaderPosition="36"
 FooterPosition="36"
 PrintTrimMarks="yes"
 HeightPages="1"
 WidthPages="1"
><group
 id="100"
 BoundingBox="114.66 248.60 425.34 471.40"
 Z="99"
><fragment
 id="7"
 BoundingBox="114.66 248.60 425.34 471.40"
 Z="6"
><n
 id="4"
 p="150.96 452.51"
 Z="3"
 Geometry="Tetrahedral"
 AS="S"
 BondOrdering="66 68 96 0"
/><n
 id="6"
 p="150.96 422.51"
 Z="5"
 AS="N"
/><n
 id="8"
 p="176.94 407.51"
 Z="7"
 AS="N"
/><n
 id="10"
 p="176.94 467.51"
 Z="9"
 AS="N"
/><n
 id="12"
 p="202.92 452.51"
 Z="11"
 AS="N"
/><n
 id="14"
 p="228.90 467.51"
 Z="13"
 AS="N"
/><n
 id="16"
 p="254.88 452.51"
 Z="15"
 AS="N"
/><n
 id="18"
 p="254.88 422.51"
 Z="17"
 Geometry="Tetrahedral"
 AS="S"
 BondOrdering="72 73 91 98"
/><n
 id="20"
 p="280.86 407.51"
 Z="19"
 Geometry="Tetrahedral"
 AS="S"
 BondOrdering="73 74 99 86"
/><n
 id="22"
 p="309.40 416.78"
 Z="21"
 AS="N"
/><n
 id="24"
 p="327.03 392.51"
 Z="23"
 AS="N"
/><n
 id="26"
 p="309.40 368.24"
 Z="25"
 Geometry="Tetrahedral"
 AS="R"
 BondOrdering="76 77 0 85"
/><n
 id="28"
 p="318.67 339.70"
 Z="27"
 Geometry="Tetrahedral"
 AS="R"
 BondOrdering="77 78 84 0"
/><n
 id="30"
 p="348.01 333.47"
 Z="29"
 AS="N"
/><n
 id="32"
 p="357.28 304.94"
 Z="31"
 AS="N"
/><n
 id="34"
 p="386.63 298.70"
 Z="33"
 AS="N"
/><n
 id="36"
 p="395.90 270.17"
 Z="35"
 AS="N"
/><n
 id="38"
 p="374.68 248.95"
 Z="37"
 AS="N"
/><n
 id="40"
 p="425.24 263.93"
 Z="39"
 AS="N"
/><n
 id="42"
 p="297.45 318.49"
 Z="41"
 AS="N"
/><n
 id="44"
 p="280.86 377.51"
 Z="43"
 Geometry="Tetrahedral"
 AS="R"
 BondOrdering="86 85 88 87"
/><n
 id="46"
 p="280.86 347.51"
 Z="45"
 AS="N"
/><n
 id="48"
 p="254.88 362.51"
 Z="47"
 AS="N"
/><n
 id="50"
 p="228.90 377.51"
 Z="49"
 AS="N"
/><n
 id="52"
 p="228.90 407.51"
 Z="51"
 Geometry="Tetrahedral"
 AS="S"
 BondOrdering="91 90 97 92"
/><n
 id="54"
 p="202.92 422.51"
 Z="53"
 Geometry="Tetrahedral"
 AS="R"
 BondOrdering="93 94 92 95"
/><n
 id="56"
 p="202.92 392.51"
 Z="55"
 AS="N"
/><n
 id="58"
 p="124.98 467.51"
 Z="57"
 Element="8"
 NumHydrogens="1"
 NeedsClean="yes"
 AS="N"
><t
 p="128.87 471.19"
 BoundingBox="114.66 463.82 128.47 471.40"
 LabelJustification="Right"
 Justification="Right"
 LabelAlignment="Right"
><s font="21" size="10" color="0" face="96">OH</s></t></n><n
 id="60"
 p="228.90 437.51"
 Z="59"
 Element="1"
 NumHydrogens="0"
 NeedsClean="yes"
 AS="N"
><t
 p="225.29 441.09"
 BoundingBox="226.08 433.92 231.77 441.09"
 LabelJustification="Left"
><s font="21" size="10" color="0" face="96">H</s></t></n><n
 id="62"
 p="254.88 392.51"
 Z="61"
 Element="1"
 NumHydrogens="0"
 NeedsClean="yes"
 AS="N"
><t
 p="251.27 396.09"
 BoundingBox="252.06 388.92 257.75 396.09"
 LabelJustification="Left"
><s font="21" size="10" color="0" face="96">H</s></t></n><n
 id="64"
 p="280.86 437.51"
 Z="63"
 Element="1"
 NumHydrogens="0"
 NeedsClean="yes"
 AS="N"
><t
 p="277.25 441.09"
 BoundingBox="278.04 433.92 283.73 441.09"
 LabelJustification="Left"
><s font="21" size="10" color="0" face="96">H</s></t></n><b
 id="66"
 Z="65"
 B="4"
 E="6"
 BS="N"
/><b
 id="67"
 Z="66"
 B="6"
 E="8"
 BS="N"
/><b
 id="68"
 Z="67"
 B="4"
 E="10"
 BS="N"
/><b
 id="69"
 Z="68"
 B="10"
 E="12"
 BS="N"
/><b
 id="70"
 Z="69"
 B="12"
 E="14"
 Order="2"
 BS="N"
 BondCircularOrdering="94 69 0 71"
/><b
 id="71"
 Z="70"
 B="14"
 E="16"
 BS="N"
/><b
 id="72"
 Z="71"
 B="16"
 E="18"
 BS="N"
/><b
 id="73"
 Z="72"
 B="18"
 E="20"
 BS="N"
/><b
 id="74"
 Z="73"
 B="20"
 E="22"
 BS="N"
/><b
 id="75"
 Z="74"
 B="22"
 E="24"
 BS="N"
/><b
 id="76"
 Z="75"
 B="26"
 E="24"
 Display="WedgeBegin"
 BS="N"
/><b
 id="77"
 Z="76"
 B="26"
 E="28"
 BS="N"
/><b
 id="78"
 Z="77"
 B="28"
 E="30"
 BS="N"
/><b
 id="79"
 Z="78"
 B="30"
 E="32"
 BS="N"
/><b
 id="80"
 Z="79"
 B="32"
 E="34"
 BS="N"
/><b
 id="81"
 Z="80"
 B="34"
 E="36"
 BS="N"
/><b
 id="82"
 Z="81"
 B="36"
 E="38"
 BS="N"
/><b
 id="83"
 Z="82"
 B="36"
 E="40"
 BS="N"
/><b
 id="84"
 Z="83"
 B="28"
 E="42"
 Display="WedgedHashBegin"
 BS="N"
/><b
 id="85"
 Z="84"
 B="26"
 E="44"
 BS="N"
/><b
 id="86"
 Z="85"
 B="20"
 E="44"
 BS="N"
/><b
 id="87"
 Z="86"
 B="44"
 E="46"
 Display="WedgeBegin"
 BS="N"
/><b
 id="88"
 Z="87"
 B="44"
 E="48"
 BS="N"
/><b
 id="89"
 Z="88"
 B="48"
 E="50"
 BS="N"
/><b
 id="90"
 Z="89"
 B="50"
 E="52"
 BS="N"
/><b
 id="91"
 Z="90"
 B="18"
 E="52"
 BS="N"
/><b
 id="92"
 Z="91"
 B="52"
 E="54"
 BS="N"
/><b
 id="93"
 Z="92"
 B="8"
 E="54"
 BS="N"
/><b
 id="94"
 Z="93"
 B="12"
 E="54"
 BS="N"
/><b
 id="95"
 Z="94"
 B="54"
 E="56"
 Display="WedgeBegin"
 BS="N"
/><b
 id="96"
 Z="95"
 B="4"
 E="58"
 Display="WedgeBegin"
 BS="N"
/><b
 id="97"
 Z="96"
 B="52"
 E="60"
 Display="WedgedHashBegin"
 BS="N"
/><b
 id="98"
 Z="97"
 B="18"
 E="62"
 Display="WedgeBegin"
 BS="N"
/><b
 id="99"
 Z="98"
 B="20"
 E="64"
 Display="WedgedHashBegin"
 BS="N"
/></fragment></group></page></CDXML>
