# Supplementary material for: Multi-step screening of DNA/lipid nanoparticles and co-delivery with siRNA to enhance and prolong gene expression
Source: Nat Commun. 2022 Jul 25;13:4282. doi: 10.1038/s41467-022-31993-y (PMC9310361; doi:10.1038/s41467-022-31993-y)
Supplement: Supplementary file 2 — Chemdraw files [file 41467_2022_31993_MOESM2_ESM.zip › Chemdraw/DMG-PEG2000.cdxml]

<?xml version="1.0" encoding="UTF-8" ?>
<!DOCTYPE CDXML SYSTEM "http://www.cambridgesoft.com/xml/cdxml.dtd" >
<CDXML
 CreationProgram="ChemDraw 19.1.1.32"
 Name="DMG-PEG2000.cdxml"
 BoundingBox="27.75 191.32 677.77 318.89"
 WindowPosition="0 0"
 WindowSize="0 0"
 FractionalWidths="yes"
 InterpretChemically="yes"
 ShowAtomQuery="yes"
 ShowAtomStereo="no"
 ShowAtomEnhancedStereo="yes"
 ShowAtomNumber="no"
 ShowResidueID="no"
 ShowBondQuery="yes"
 ShowBondRxn="yes"
 ShowBondStereo="no"
 ShowTerminalCarbonLabels="no"
 ShowNonTerminalCarbonLabels="no"
 HideImplicitHydrogens="no"
 LabelFont="21"
 LabelSize="10"
 LabelFace="96"
 CaptionFont="20"
 CaptionSize="12"
 HashSpacing="2.70"
 MarginWidth="2"
 LineWidth="1"
 BoldWidth="4"
 BondLength="30"
 BondSpacing="12"
 ChainAngle="120"
 LabelJustification="Auto"
 CaptionJustification="Left"
 AminoAcidTermini="HOH"
 ShowSequenceTermini="yes"
 ShowSequenceBonds="yes"
 ShowSequenceUnlinkedBranches="no"
 ResidueWrapCount="40"
 ResidueBlockCount="10"
 ResidueZigZag="yes"
 NumberResidueBlocks="no"
 PrintMargins="36 36 36 36"
 MacPrintInfo="000300000048004800000000024002DEFFEEFFEE025203060365052803FC000200000048004800000000024002DE000100000064000000010001010100000001270F000100010000000000000000000000000002001901900000000000400000000000000000000100000000000000000000000000000000"
 ChemPropName=""
 ChemPropFormula="Chemical Formula: "
 ChemPropExactMass="Exact Mass: "
 ChemPropMolWt="Molecular Weight: "
 ChemPropMOverZ="m/z: "
 ChemPropAnalysis="Elemental Analysis: "
 ChemPropBoilingPt="Boiling Point: "
 ChemPropMeltingPt="Melting Point: "
 ChemPropCritTemp="Critical Temp: "
 ChemPropCritPres="Critical Pres: "
 ChemPropCritVol="Critical Vol: "
 ChemPropGibbs="Gibbs Energy: "
 ChemPropLogP="Log P: "
 ChemPropMR="MR: "
 ChemPropHenry="Henry&apos;s Law: "
 ChemPropEForm="Heat of Form: "
 ChemProptPSA="tPSA: "
 ChemPropID=""
 ChemPropFragmentLabel=""
 color="0"
 bgcolor="1"
 RxnAutonumberStart="1"
 RxnAutonumberConditions="no"
 RxnAutonumberStyle="Roman"
 RxnAutonumberFormat="(#)"
><colortable>
<color r="1" g="1" b="1"/>
<color r="0" g="0" b="0"/>
<color r="1" g="0" b="0"/>
<color r="1" g="1" b="0"/>
<color r="0" g="1" b="0"/>
<color r="0" g="1" b="1"/>
<color r="0" g="0" b="1"/>
<color r="1" g="0" b="1"/>
</colortable><fonttable>
<font id="20" charset="x-mac-roman" name="Times"/>
<font id="21" charset="x-mac-roman" name="Helvetica"/>
</fonttable><page
 id="101"
 BoundingBox="0 0 720 540"
 HeaderPosition="36"
 FooterPosition="36"
 PrintTrimMarks="yes"
 HeightPages="1"
 WidthPages="1"
><fragment
 id="3"
 BoundingBox="27.75 191.32 677.77 318.89"
 Z="2"
><n
 id="2"
 p="28 240"
 Z="1"
 AS="N"
/><n
 id="4"
 p="53.98 225"
 Z="3"
 AS="N"
/><n
 id="6"
 p="79.96 240"
 Z="5"
 AS="N"
/><n
 id="8"
 p="105.94 225"
 Z="7"
 AS="N"
/><n
 id="10"
 p="131.92 240"
 Z="9"
 AS="N"
/><n
 id="12"
 p="157.90 225"
 Z="11"
 AS="N"
/><n
 id="14"
 p="183.88 240"
 Z="13"
 AS="N"
/><n
 id="16"
 p="209.87 225"
 Z="15"
 AS="N"
/><n
 id="18"
 p="235.85 240"
 Z="17"
 AS="N"
/><n
 id="20"
 p="261.83 225"
 Z="19"
 AS="N"
/><n
 id="22"
 p="287.81 240"
 Z="21"
 AS="N"
/><n
 id="24"
 p="313.79 225"
 Z="23"
 AS="N"
/><n
 id="26"
 p="339.77 240"
 Z="25"
 AS="N"
/><n
 id="28"
 p="365.75 225"
 Z="27"
 AS="N"
/><n
 id="30"
 p="391.73 240"
 Z="29"
 Element="8"
 NumHydrogens="0"
 NeedsClean="yes"
 AS="N"
><t
 p="387.84 243.68"
 BoundingBox="388.23 236.32 395.22 243.89"
 LabelJustification="Left"
><s font="21" size="10" color="0" face="96">O</s></t></n><n
 id="32"
 p="365.75 195"
 Z="31"
 Element="8"
 NumHydrogens="0"
 NeedsClean="yes"
 AS="N"
><t
 p="361.86 198.68"
 BoundingBox="362.25 191.32 369.24 198.89"
 LabelJustification="Left"
><s font="21" size="10" color="0" face="96">O</s></t></n><n
 id="34"
 p="417.71 225"
 Z="33"
 AS="N"
/><n
 id="36"
 p="443.69 240"
 Z="35"
 AS="N"
/><n
 id="38"
 p="469.67 225"
 Z="37"
 AS="N"
/><n
 id="40"
 p="443.69 270"
 Z="39"
 Element="8"
 NumHydrogens="0"
 NeedsClean="yes"
 AS="N"
><t
 p="439.80 273.68"
 BoundingBox="440.19 266.32 447.19 273.89"
 LabelJustification="Left"
><s font="21" size="10" color="0" face="96">O</s></t></n><n
 id="42"
 p="495.65 240"
 Z="41"
 Element="8"
 NumHydrogens="0"
 NeedsClean="yes"
 AS="N"
><t
 p="491.76 243.68"
 BoundingBox="492.16 236.32 499.15 243.89"
 LabelJustification="Left"
><s font="21" size="10" color="0" face="96">O</s></t></n><n
 id="44"
 p="521.63 225"
 Z="43"
 AS="N"
/><n
 id="46"
 p="547.62 240"
 Z="45"
 AS="N"
/><n
 id="50"
 p="417.71 285"
 Z="49"
 AS="N"
/><n
 id="52"
 p="417.71 315"
 Z="51"
 Element="8"
 NumHydrogens="0"
 NeedsClean="yes"
 AS="N"
><t
 p="413.82 318.68"
 BoundingBox="414.21 311.32 421.21 318.89"
 LabelJustification="Left"
><s font="21" size="10" color="0" face="96">O</s></t></n><n
 id="54"
 p="391.73 270"
 Z="53"
 AS="N"
/><n
 id="56"
 p="365.75 285"
 Z="55"
 AS="N"
/><n
 id="58"
 p="339.77 270"
 Z="57"
 AS="N"
/><n
 id="60"
 p="313.79 285"
 Z="59"
 AS="N"
/><n
 id="62"
 p="287.81 270"
 Z="61"
 AS="N"
/><n
 id="64"
 p="261.83 285"
 Z="63"
 AS="N"
/><n
 id="70"
 p="235.85 270"
 Z="69"
 AS="N"
/><n
 id="72"
 p="209.87 285"
 Z="71"
 AS="N"
/><n
 id="74"
 p="183.88 270"
 Z="73"
 AS="N"
/><n
 id="76"
 p="157.90 285"
 Z="75"
 AS="N"
/><n
 id="78"
 p="573.60 225"
 Z="77"
 Element="8"
 NumHydrogens="0"
 NeedsClean="yes"
 AS="N"
><t
 p="569.71 228.68"
 BoundingBox="570.10 221.32 577.09 228.89"
 LabelJustification="Left"
><s font="21" size="10" color="0" face="96">O</s></t></n><n
 id="80"
 p="599.58 240"
 Z="79"
 AS="N"
/><n
 id="82"
 p="625.56 225"
 Z="81"
 AS="N"
/><n
 id="84"
 p="651.54 240"
 Z="83"
 Element="8"
 NumHydrogens="0"
 NeedsClean="yes"
 AS="N"
><t
 p="647.65 243.68"
 BoundingBox="648.04 236.32 655.03 243.89"
 LabelJustification="Left"
><s font="21" size="10" color="0" face="96">O</s></t></n><n
 id="86"
 p="677.52 225"
 Z="85"
 AS="N"
/><n
 id="94"
 p="131.92 270"
 Z="93"
 AS="N"
/><n
 id="96"
 p="105.94 285"
 Z="95"
 AS="N"
/><n
 id="98"
 p="79.96 270"
 Z="97"
 AS="N"
/><b
 id="5"
 Z="4"
 B="2"
 E="4"
 BS="N"
/><b
 id="7"
 Z="6"
 B="4"
 E="6"
 BS="N"
/><b
 id="9"
 Z="8"
 B="6"
 E="8"
 BS="N"
/><b
 id="11"
 Z="10"
 B="8"
 E="10"
 BS="N"
/><b
 id="13"
 Z="12"
 B="10"
 E="12"
 BS="N"
/><b
 id="15"
 Z="14"
 B="12"
 E="14"
 BS="N"
/><b
 id="17"
 Z="16"
 B="14"
 E="16"
 BS="N"
/><b
 id="19"
 Z="18"
 B="16"
 E="18"
 BS="N"
/><b
 id="21"
 Z="20"
 B="18"
 E="20"
 BS="N"
/><b
 id="23"
 Z="22"
 B="20"
 E="22"
 BS="N"
/><b
 id="25"
 Z="24"
 B="22"
 E="24"
 BS="N"
/><b
 id="27"
 Z="26"
 B="24"
 E="26"
 BS="N"
/><b
 id="29"
 Z="28"
 B="26"
 E="28"
 BS="N"
/><b
 id="31"
 Z="30"
 B="28"
 E="30"
 BS="N"
/><b
 id="33"
 Z="32"
 B="28"
 E="32"
 Order="2"
 BS="N"
/><b
 id="35"
 Z="34"
 B="30"
 E="34"
 BS="N"
/><b
 id="37"
 Z="36"
 B="34"
 E="36"
 BS="N"
/><b
 id="39"
 Z="38"
 B="36"
 E="38"
 BS="N"
/><b
 id="41"
 Z="40"
 B="36"
 E="40"
 BS="N"
/><b
 id="43"
 Z="42"
 B="38"
 E="42"
 BS="N"
/><b
 id="45"
 Z="44"
 B="42"
 E="44"
 BS="N"
/><b
 id="47"
 Z="46"
 B="44"
 E="46"
 BS="N"
/><b
 id="51"
 Z="50"
 B="40"
 E="50"
 BS="N"
/><b
 id="53"
 Z="52"
 B="50"
 E="52"
 Order="2"
 BS="N"
/><b
 id="55"
 Z="54"
 B="50"
 E="54"
 BS="N"
/><b
 id="57"
 Z="56"
 B="54"
 E="56"
 BS="N"
/><b
 id="59"
 Z="58"
 B="56"
 E="58"
 BS="N"
/><b
 id="61"
 Z="60"
 B="58"
 E="60"
 BS="N"
/><b
 id="63"
 Z="62"
 B="60"
 E="62"
 BS="N"
/><b
 id="65"
 Z="64"
 B="62"
 E="64"
 BS="N"
/><b
 id="71"
 Z="70"
 B="64"
 E="70"
 BS="N"
/><b
 id="73"
 Z="72"
 B="70"
 E="72"
 BS="N"
/><b
 id="75"
 Z="74"
 B="72"
 E="74"
 BS="N"
/><b
 id="77"
 Z="76"
 B="74"
 E="76"
 BS="N"
/><b
 id="79"
 Z="78"
 B="46"
 E="78"
 BS="N"
/><b
 id="81"
 Z="80"
 B="78"
 E="80"
 BS="N"
/><b
 id="83"
 Z="82"
 B="80"
 E="82"
 BS="N"
/><b
 id="85"
 Z="84"
 B="82"
 E="84"
 BS="N"
/><b
 id="87"
 Z="86"
 B="84"
 E="86"
 BS="N"
/><b
 id="95"
 Z="94"
 B="76"
 E="94"
 BS="N"
/><b
 id="97"
 Z="96"
 B="94"
 E="96"
 BS="N"
/><b
 id="99"
 Z="98"
 B="96"
 E="98"
 BS="N"
/></fragment><graphic
 id="91"
 BoundingBox="589 194 589 260"
 Z="90"
 GraphicType="Bracket"
 BracketType="Square"
 LipSize="60"
 BracketUsage="MultipleGroup"
><objecttag
 id="1"
 TagType="Unknown"
 Name="bracketusage"
><t
 p="0 0"
 BoundingBox="0.19 -5.26 8.09 0"
 CaptionLineHeight="variable"
><s font="21" size="7.5" color="0">44</s></t></objecttag><objecttag
 id="2"
 TagType="Unknown"
 Visible="no"
 Name="parameterizedBracketLabel"
><t
 p="594.70 264.21"
 BoundingBox="595 255.79 607.64 264.21"
 Visible="no"
 CaptionLineHeight="variable"
><s font="21" size="12" color="0">44</s></t></objecttag></graphic><graphic
 id="92"
 BoundingBox="509 260 509 194"
 Z="91"
 GraphicType="Bracket"
 BracketType="Square"
 LipSize="60"
/><bracketedgroup
 id="102"
 BracketedObjectIDs="44 46 78"
 BracketUsage="MultipleGroup"
 RepeatCount="44"
><bracketattachment
 id="103"
 GraphicID="92"
><crossingbond
 id="104"
 BondID="45"
 InnerAtomID="44"
/></bracketattachment><bracketattachment
 id="105"
 GraphicID="91"
><crossingbond
 id="106"
 BondID="81"
 InnerAtomID="78"
/></bracketattachment></bracketedgroup></page></CDXML>
