# Supplementary material for: Multi-step screening of DNA/lipid nanoparticles and co-delivery with siRNA to enhance and prolong gene expression
Source: Nat Commun. 2022 Jul 25;13:4282. doi: 10.1038/s41467-022-31993-y (PMC9310361; doi:10.1038/s41467-022-31993-y)
Supplement: Supplementary file 4 — Source Data [file 41467_2022_31993_MOESM4_ESM.xlsx]

## Sheet: Figure 2a
Figure 2a
DOTAP
Dlin-MC3+Helper		20			40			60			80
NPRatio		4	8	12	4	8	12	4	8	12	4	8	12
	Dlin/Helper														Cho/DMG
	200	33.5	14.5	41	33.5	7.5	8.5	4.5	4.5	4	6	2.5	6.5		500
	100	5	22.5	11.5	8.5	5	7	3	3	2	2	5	4.5
	50	21.5	4	6	5	11.5	11.5	2.5	3.5	7	2.5	2	7
	10	8	6.5	28	8	6	9	7.5	25	22.5	3.5	4.5	11
	1	459.5	989.5	107	856	1404	55.5	190.5	2076	630	124	188.5	536
	200	8.5	1.5	2	3	3	2	2	2	2.5	3	1	3.5		100
	100	5.5	2	3.5	4.5	3	4.5	3	1.5	1.5	2.5	1	3
	50	2.5	3	2	4.5	2	3	2	3	7.5	3	3.5	3.5
	10	242	106.5	359.5	461.5	548	515	298	321.5	304	32.5	44	11
	1	2086	7894	7802.5	6140.5	10225	5645.5	1072.5	4666.5	5851.5	332.5	1131.5	806
	200	3.5	4	6.5	4.5	4	3	4.5	2.5	8	2	4	2		10
	100	3	2.5	3	4	2	2	2.5	3.5	8.5	1.5	2.5	2.5
	50	8	3.5	1	2	3.5	3.5	3	3	6.5	3	2	4
	10	2.5	2.5	3	8	16.5	72	8.5	16.5	46	2	5.5	3.5
	1	78.5	85	60.5	245.5	632	343	194	324.5	239	238	397	301.5
DDAB
Dlin-MC3+Helper		20			40			60			80
NPRatio		4	8	12	4	8	12	4	8	12	4	8	12
	Dlin/Helper														Cho/DMG
	200	6	10	23	4	3	108	8	5	125	81	43	251		500
	100	2	11	41	3	2	17	4	87	246	10	19	132
	50	13	3	32	2	3	9	4	3	175	17	17	424
	10	14	39	4	7	14	45	16	58	261	142	400	929
	1	382	12	3	256	49	7	206	98	9	460	463	327
	200	16	9	3	59	11	99	2	20	126	192	373	120		100
	100	43	3	11	15	3	6	20	44	25	21	3	63
	50	29	6	75	146	5	121	302	24	124	87	59	1
	10	24.5	23	36.5	99	28	66.5	217.5	52	85.5	237	129	82
	1	369	315	96	141	150.5	241	152	150	214.5	267.5	469.5	294.5
	200	3.5	2.5	2	2	2.5	1.5	3.5	2	8.5	2.5	2	146		10
	100	2.5	1	1.5	3	2	2	1.5	3.5	3.5	3.5	3.5	80
	50	1.5	2.5	3	3.5	4	33	2.5	3	51	4	5	91.5
	10	2	1.5	1.5	4	7.5	30.5	36.5	40.5	47.5	82.5	60.5	146
	1	77	15	3.5	70.5	15.5	49	23.5	84.5	53.5	69.5	50	21.5
DOPE
Dlin-MC3+Helper		20			40			60			80
NPRatio		4	8	12	4	8	12	4	8	12	4	8	12
	Dlin/Helper														Cho/DMG
	200	12	6	5	3	3.5	4	3	4	4.5	3.5	2.5	3.5		500
	100	3.5	11	5	3	2.5	3	2.5	3	3.5	2.5	2	2
	50	11	10.5	2.5	2.5	2.5	1.5	1.5	1.5	3.5	2	1.5	78
	10	15.5	4	3.5	3.5	3	2.5	2	1.5	5	4.5	3.5	49.5
	1	39.5	17.5	9	3.5	36	30	65	64	332.5	503.5	819	616.5
	200	3.5	3.5	2.5	3	2	4.5	2	1.5	6	2	1.5	186		100
	100	3.5	3	3.5	2	4	3	2.5	3	4.5	1.5	1.5	54
	50	3	2.5	4	7.5	5	74	11	3	6.5	6.5	7	88.5
	10	9	8	9.5	7	6.5	20.5	6	5.5	78.5	18	34	345
	1	335.5	27	74.5	415.5	585.5	638	406	690.5	2071	2540.5	3766	3719.5
	200	3	2.5	1.5	2.5	2	4	3	2.5	4	6.5	3	36.5		10
	100	2.5	1	2	4	2	1	1.5	3	4.5	3.5	4	8
	50	3.5	2.5	2.5	1.5	2.5	3	2	3.5	1.5	3.5	4	16.5
	10	2	2	1.5	3	2.5	2.5	2	2.5	3.5	4	14	149
	1	2	3.5	2	8.5	11	63.5	38.5	48	66.5	265.5	284	369
DSPC
Dlin-MC3+Helper		20			40			60			80
NPRatio		4	8	12	4	8	12	4	8	12	4	8	12
	Dlin/Helper														Cho/DMG
	200	6	6	4	4	5	3	3	4	4	3	2	5		500
	100	3	2	4	1	1	4	2	5	3	7	3	3
	50	2	3	5	3	6	4	1	2	3	2	3	3
	10	16	3	6	19	9	7	16	6	7	22	9	46
	1	2	3	3	2	12	15	2	1	2	3	5	3
	200	10	7	4	8	4	1	3	3	5	1	2	3		100
	100	8	5	1	9	4	9	2	5	4	3	1	2
	50	4	2	2	17	1	2	8	10	7	5	1	2
	10	27.5	16	8	257	98	68	355.5	39.5	115	78	31.5	4
	1	6	3.5	2	12	44	170.5	2.5	4	4	2	4.5	4.5
	200	2.5	3.5	1.5	2.5	1.5	2.5	2	2	3	2.5	4.5	2		10
	100	2.5	2.5	2.5	4.5	1.5	2	2.5	5	4	2	4	2.5
	50	1.5	1.5	2.5	3	2	2.5	2.5	7.5	6.5	3	3.5	1.5
	10	2	2	1.5	4	2	2	4	7.5	4.5	9	4.5	3.5
	1	3	2	3	3	1.5	2.5	1.5	1.5	1	3	3	2.5
14PA
Dlin-MC3+Helper		20			40			60			80
NPRatio		4	8	12	4	8	12	4	8	12	4	8	12
	Dlin/Helper														Cho/DMG
	200	9.5	4.5	5	2.5	4	7	3.5	5.5	6.5	3.5	3.5	3.5		500
	100	3	3.5	3	2.5	2.5	3.5	2.5	5	2.5	4	3	3
	50	4	3.5	3.5	3.5	2.5	3	3.5	2	4	1.5	5.5	4.5
	10	2	5	2	2	6	3.5	3.5	4	3	7.5	18	17.5
	1	4.5	4	4	6	2.5	3	7.5	5.5	1.5	1.5	6	37
	200	2.5	2.5	3	3	3.5	3.5	2	4	3.5	3.5	3.5	5.5		100
	100	3	2.5	2.5	2	3	1.5	3	2.5	3	2.5	3	1
	50	2.5	1	3	2.5	3.5	3	2.5	2.5	6	3	5.5	6.5
	10	6.5	5.5	6.5	5	4.5	6.5	21.5	6	3	9	6.5	4.5
	1	4	2	3.5	12.5	4	3.5	17	7	3.5	10	5	8
	200	2.5	2.5	2.5	4	2.5	2.5	2.5	3	2	2.5	3.5	3.5		10
	100	2.5	2	2.5	2.5	2	3.5	2.5	2	2.5	2	3	4
	50	2	2.5	2.5	2	2	2.5	2	2	2.5	3	1.5	2.5
	10	4	2.5	2.5	3.5	2	2	2.5	3	4.5	2	2.5	18
	1	2	2	2	2	2.5	1.5	2	2	2.5	4	2	2
18PG
Dlin-MC3+Helper		20			40			60			80
NPRatio		4	8	12	4	8	12	4	8	12	4	8	12
	Dlin/Helper														Cho/DMG
	200	10	5	7.5	13	16.5	6.5	14	18	9	3.5	6	3		500
	100	5.5	9.5	3.5	9.5	10.5	8	7	6.5	9.5	8.5	4.5	3
	50	3.5	6	14.5	22	6.5	9.5	7	9.5	36	37	16.5	2
	10	3	17	24.5	16	10.5	14.5	5.5	46.5	34	7.5	26	4
	1	3.5	3	4.5	17.5	2.5	4	2.5	3	3.5	4	1	3
	200	8.5	5	10	22	69	23	64.5	27.5	35.5	6.5	12	13.5		100
	100	7	5.5	7	19.5	22.5	22.5	15	14	31.5	5	6.5	20
	50	5.5	7	3.5	7	5.5	5.5	33.5	11	8	34.5	8	7
	10	10.5	6	7.5	10.5	9.5	44	11.5	10	23	4.5	17	7
	1	5.5	2.5	4	6	4	3.5	160	4	4.5	4.5	4.5	2.5
	200	4	2.5	2.5	4.5	14.5	8.5	3	9	7.5	3	4	2.5		10
	100	4.5	3.5	3	3	4	3	3.5	6.5	14	6	6.5	8.5
	50	3.5	2.5	4	4	4	4	3	11	10	4.5	7.5	9.5
	10	5.5	6	4	3.5	2.5	4.5	4	11	6	6	7	10
	1	3.5	3	4	5	4	3	3.5	6.5	3	5	3.5	4.5

## Sheet: Figure 2b
Figure 2b
	DOTAP	DDAB	DOPE	DSPC	14PA	18PG
	459.5	251	78	16	9.5	160
	989.5	246	150.5	16	7	69
	856	175	241	19	5.5	64.5
	1404	424	152	9	6.5	46.5
	2076	261	150	22	6	44
	630	400	214.5	9	5.5	37
	536	929	267.5	46	7.5	36
	359.5	382	469.5	12	18	35.5
	461.5	256	294.5	15	17.5	34.5
	548	206	186	10	6	34
	515	460	88.5	8	7.5	33.5
	298	463	345	9	5.5	31.5
	321.5	327	74	9	6	27.5
	304	192	78.5	17	37	26
	2086	373	335.5	10	5.5	24.5
	7894	146	74.5	27.5	6	23
	7802.5	302	415.5	16	6.5	23
	6140.5	217.5	585.5	8	6.5	22.5
	10225	237	638	257	6.5	22.5
	5645.5	369	406	98	6.5	22
	1072.5	315	690.5	68	21.5	22
	4666.5	150.5	2071	355.5	6	20
	5851.5	241	2540.5	39.5	9	19.5
	332.5	152	3766	115	6.5	18
	1131.5	150	3719.5	78	12.5	17.5
	806	214.5	149	31.5	17	17
	632	267.5	66.5	12	7	17
	343	469.5	265.5	44	10	16.5
	324.5	294.5	284	170.5	8	16.5
	397	146	369	9	18	16
	397	146	369	9	18	16
	397	146	369	9	18	16

## Sheet: Figure 2c
Figure 2c
	Metablic activity				Transfection
A1	85.9746	100.547	96.9221	111.534	2260	1610
A2	101.196	110.093	102.03	110.597	951	1740
A3	91.7738	94.2258	91.8137	95.2132	990	1750
A4	90.1891	97.9466	91.1366	99.3224	1390	964
A5	95.4963	93.9172	96.0227	94.8502	1330	1170
A6	89.7499	95.5145	90.5449	95.9973	990	1340
A7	100.881	95.1333	101.713	96.1207	1110	1050
A8	98.4221	104.503	99.3696	105.316	1130	964
A9	98.3967	104.473	99.1917	105.425	719	1230
A10	115.269	98.3158	115.429	97.764	1210	552
A11	105.185	91.7247	105.45	92.026	874	887
A12	104.361	100.626	105.072	101.261	1120	578
A13	100.299	101.254	101.308	102.147	861	809
A14	105.334	103.678	105.29	103.693	848	758
A15	96.2768	102.648	96.8721	103.261	706	758
A16	102.542	95.3366	103.196	95.8158	758	668
A17	96.5471	102.281	96.6088	102.528	629	784
A18	93.1259	100.636	93.9209	101.392	706	706
A19	93.0787	95.4673	93.5179	95.8085	591	758
A20	102.756	96.1062	103.544	96.6434	668	629
A21	97.8776	89.808	98.3568	90.3053	629	656
A22	100.916	94.6432	101.791	95.4999	629	629
A23	110.02	102.608	110.22	102.96	629	629
A24	97.943	99.9649	98.4621	100.578	642	591
A25	91.8154	92.3926	92.487	93.2202	629	591
A26	102.234	93.7321	102.593	94.2294	591	604
A27	109.479	99.0138	109.726	99.493	604	578
A28	94.3347	100.426	95.1224	101.098	578	591
A29	101.214	95.8049	102.165	96.8903	629	539
A30	102.016	91.2382	102.589	91.8118	604	552
A31	95.3765	93.8374	96.1062	94.3928	604	552
A32	98.531	112.242	98.5928	112.173	565	539

## Sheet: Figure 2d
Figure 2d
	Metablic activity				Transfection
C1	105.94	98.7851	106.713	99.5148	1230	2070
C2	113.959	90.2835	114.572	91.7936	1470	1420
C3	86.2069	98.0809	87.3468	99.1627	1040	1680
C4	105.454	90.2436	106.325	91.3617	1080	1420
C5	114.053	92.8572	114.554	94.4436	1180	1230
C6	93.5963	88.8859	93.5019	89.8116	1120	1250
C7	98.9158	85.47	99.2026	86.3413	1230	964
C8	96.4982	106.996	97.678	108.042	874	1180
C9	92.1276	99.3805	93.2711	100.64	912	771
C10	93.5905	100.847	95.0607	101.58	861	694
C11	89.6846	89.3905	90.7445	90.7409	681	771
C12	104.281	104.513	105.515	105.922	629	822
C13	96.5926	94.7449	97.5001	96.3276	809	642
C14	118.097	102.619	121.713	106.274	642	784
C15	94.9082	99.1881	96.4546	100.676	578	822
C16	99.1772	88.8242	102.324	92.3381	758	642
C17	93.2602	90.2581	97.511	94.5852	604	784
C18	104.564	111.944	105.356	112.957	591	732
C19	87.3758	90.9043	88.5338	91.9461	668	642
C20	89.0021	94.6578	90.7046	96.1425	642	616
C21	91.5421	97.1324	106.55	97.8648	604	642
C22	109.074	93.0133	80.7764	94.1713	629	604
C23	86.2687	85.3031	87.0999	86.7333	604	616
C24	87.6771	93.5252	88.8496	93.0206	616	604
C25	84.8493	100.096	86.3921	101.62	604	591
C26	86.8023	94.0406	87.8913	95.1623	616	578
C27	79.4659	82.5914	80.5985	82.762	616	578
C28	90.1637	83.2557	95.7323	87.9494	578	591
C29	95.9392	84.7985	100.132	88.3342	591	565
C30	94.1278	84.6315	99.1373	88.5738	578	578
C31	109.77	96.2332	113.734	99.0538	552	591
C32	99.4603	89.3687	103.17	92.6322	539	565

## Sheet: Figure 2e
Figure 2e
	Metablic activity				Transfection
F1	76.1112	77.7665	105.286	107.667	719	809
F2	80.0425	72.4267	109.758	101.453	694	668
F3	76.5577	81.3022	106.622	112.546	642	642
F4	84.1155	77.5995	114.986	108.016	591	655
F5	91.1796	85.121	122.362	115.799	604	629
F6	85.5784	93.6444	116.031	126.253	616	629
F7	101.761	90.0216	104.675	121.433	629	591
F8	82.6126	80.2567	112.43	109.758	604	604
F9	81.9229	75.5848	112.662	104.879	604	604
F10	86.4278	80.5145	119.4	112.779	604	604
F11	93.2705	84.4422	126.021	116.147	604	604
F12	87.1357	79.2657	118.296	109.061	604	604
F13	74.5757	102.346	103.892	136.592	604	604
F14	82.3985	103.126	113.592	137.695	604	604
F15	77.2111	91.4845	106.157	122.42	604	591
F16	82.3368	101.754	112.895	134.559	591	604
F17	86.3915	85.5857	117.018	116.147	591	604
F18	95.4768	118.213	116.612	104.365	591	604
F19	93.6807	89.5098	125.44	120.561	604	591
F20	78.5542	94.2071	108.074	126.66	604	578
F21	95.8171	123.763	104.996	100.115	604	578
F22	93.1253	83.2697	124.337	113.243	578	591
F23	97.1765	84.5475	129.738	115.102	578	591
F24	83.1208	81.4256	113.766	112.198	604	565
F25	102.495	99.173	108.16	102.7	604	552
F26	80.921	73.3088	110.63	102.092	578	578
F27	100.592	85.9995	133.514	116.844	578	578
F28	88.2755	77.5233	119.748	107.028	565	591
F29	95.4558	79.0116	127.589	109.119	591	565
F30	94.3741	84.8597	126.776	116.321	578	578
F31	77.2329	83.4875	106.157	112.895	565	578
F32	95.8479	82.6344	132.875	114.811	565	565

## Sheet: Figure 2f
Figure 2f
Bin Center	Number of formulation
	DOTAP	DDAB	DOPE	DSPC	14PA	18PG
50	3	2	2	1	0	0
75	7	1	2	2	1	1
100	6	8	5	3	5	1
125	2	8	6	4	6	4
150	4	2	4	1	3	5
175	3	3	0	3	1	0
200	0	0	0	2	2	4
225	0	1	2	0	0	3
250	1	0	1	1	0	0
275	0	0	1	0	0	1
300	1	0	1	0	1	1
325	0	1	0	2	0	0
350	0	0	1	1	2	0
375	0	0	0	0	0	2
400	0	0	0	0	1	0
500	0	1	3	3	2	4
700	5	0	1	1	1	1
>800	0	5	3	8	7	5

## Sheet: Figure 2g
Figure 2g
Bin Center	Number of formulation
	DOTAP	DDAB	DOPE	DSPC	14PA	18PG
50	3	2	2	1	0	0
75	7	1	2	2	1	1
100	6	8	5	3	5	1
125	2	8	6	4	6	4
150	4	2	4	1	3	5
175	3	3	0	3	1	0
200	0	0	0	2	2	4
225	0	1	2	0	0	3
250	1	0	1	1	0	0
275	0	0	1	0	0	1
300	1	0	1	0	1	1
325	0	1	0	2	0	0
350	0	0	1	1	2	0
375	0	0	0	0	0	2
400	0	0	0	0	1	0
500	0	1	3	3	2	4
700	5	0	1	1	1	1
>800	0	5	3	8	7	5

## Sheet: Figure 3b
Figure 3b
	DOTAP		DDAB		DOPE		DSPC		14PA		18PG
I	2318000	1523000	108800	635100	2615000	2250000	1876000	1254000	112600	251500	595000	148500
II	1353000	4476000	431500	459900	1337000	2406000	1643000	839000	98160	91350	112400	90830
III	2355000	1943000	1290000	1016000	1102000	291500	295000	315500	165000	169700	1669000	1230000
IV	7347000	6805000	559700	611400	4344000	1597000	1505000	1128000	565200	651600	141300	78890

## Sheet: Figure 3d
Figure 3d
	DOTAP		DDAB		DOPE		DSPC		14PA		18PG
I	59380	67600	34640	10840	180200	43400	60300	50300	24100	16120	8809	10470
II	98450	217800	25590	40620	27640	191800	42080	35920	8290	15830	9049	8011
III	123600	192400	78480	55070	21680	24680	30740	23450	11940	11660	219200	223600
IV	1566000	620800	30500	45470	223800	36960	58060	45120	32390	23080	19140	14860

## Sheet: Figure 3e
Figure 3e
	Hepatocytes		Immune Cells		Endothelial Cells		Other
AI	68.6	79.2	12.9	8.74	4.09	4.33	14.41	7.73
AII	83.7	75.3	6.81	10.1	3.07	3.4	6.42	11.2
AIII	60	55.7	15	20.4	4.01	4.13	20.99	19.77
AIV	66.4	61	16.4	14.7	3.04	6.52	14.16	17.78
BI	75.1	45	13.3	20.6	2.68	3.42	8.92	30.98
BII	53.9	45.1	25.2	38.3	3.55	3.81	17.35	12.79
BIII	57.3	45.9	19.4	30.2	5.69	3.31	17.61	20.59
BIV	58.3	50.2	17.7	23.7	6.64	8.16	17.36	17.94
CI	41.4	46.9	17.7	25.8	3.55	3.53	37.35	23.77
CII	51.1	44.4	28.9	24.8	10.4	4.5	9.6	26.3
CIII	57.3	48.2	22.2	26.3	5.51	7.16	14.99	18.34
CIV	51.1	48.7	24.1	19.4	8.16	5.79	16.64	26.11
DI	52.8	62.9	22.4	18.2	8.82	6.4	15.98	12.5
DII	65	51.8	17.5	30.1	7.34	11	10.16	7.1
DIII	54.9	52.6	21.3	29	9.15	6.29	14.65	12.11
DIV	59.3	58.4	20.1	21.7	9.19	6.82	11.41	13.08
EI	32.3	54.4	15.2	21	3.09	3.97	49.41	20.63
EII	29.6	28.5	28	26.4	3.75	3.88	38.65	41.22
EIII	65.5	60.3	17.7	17.5	4.11	5.81	12.69	16.39
EIV	58.6	50.9	15.9	18.9	4.66	3.39	20.84	26.81
FI	51.3	60.4	31.3	23.9	3.87	4.63	13.53	11.07
FII	49.6	46.8	16.1	33	5.15	6.13	29.15	14.07
FIII	48.3	50.5	24.6	24.6	6.54	4.79	20.56	20.11
FIV	48.2	45	16.4	18.2	5.95	5.73	29.45	31.07

[truncated: 39 more sheets: Figure 4a, Figure 4c, Figure 4e, Figure 4f, Figure 4g, Figure 4h, Figure 4i, Figure 5a, Figure 5c, Figure 5f, Figure 5e, Figure 5h, Figure 5k, Figure 6a, Figure 6b, Figure 6c, Figure6e, Figure 6f, Figure 6h, Figure 7a …]
